# Supplementary material for: Oncogenic mutant RAS signaling activity is rescaled by the ERK/MAPK pathway
Source: Mol Syst Biol. 2020 Oct 19;16(10):e9518. doi: 10.15252/msb.20209518 (PMC7569415; doi:10.15252/msb.20209518)
Supplement: Supplementary file 6 — Source Data for Figure 6 [file MSB-16-e9518-s006.zip]

Archive with 1 entries (1 files):
- Gillies2020_SourceData_Fig6.mat
